# Supplementary material for: ﻿Ophiostoma babimostense and Sporothrix europaea (Ascomycota, Ophiostomatales), two new ophiostomatalean species, associated with ambrosia and bark beetles in Norway and Poland
Source: MycoKeys. 2025 Oct 13;123:121–45. doi: 10.3897/mycokeys.123.155588 (PMC12538221; doi:10.3897/mycokeys.123.155588)
Supplement: XML Treatment for Ophiostoma babimostense [file mycokeys.123.155588-treatment1.xml]

<!DOCTYPE tp:taxon-treatment
  PUBLIC "-//TaxonX//DTD Taxonomic Treatment Publishing DTD v0 20100105//EN" "tax-treatment-NSO.dtd">
<tp:taxon-treatment xmlns:tp="http://www.plazi.org/taxpub"><tp:treatment-meta><kwd-group><label>Taxon classification</label><kwd>
                <named-content content-type="kingdom">Fungi</named-content>
              </kwd><kwd>
                <named-content content-type="order">Ophiostomatales</named-content>
              </kwd><kwd>
                <named-content content-type="family">Ophiostomataceae</named-content>
              </kwd></kwd-group><mixed-citation publication-type="journal"><person-group><name><surname>Jankowiak</surname><given-names>Robert</given-names></name><name><surname>Solheim</surname><given-names>Halvor</given-names></name><name><surname>Bilański</surname><given-names>Piotr</given-names></name><name><surname>Kawa</surname><given-names>Filip</given-names></name></person-group><article-title>﻿<italic><tp:taxon-name><tp:taxon-name-part taxon-name-part-type="genus" reg="Ophiostoma">Ophiostoma</tp:taxon-name-part> <tp:taxon-name-part taxon-name-part-type="species" reg="babimostense">babimostense</tp:taxon-name-part></tp:taxon-name></italic> and <italic><tp:taxon-name><tp:taxon-name-part taxon-name-part-type="genus" reg="Sporothrix">Sporothrix</tp:taxon-name-part> <tp:taxon-name-part taxon-name-part-type="species" reg="europaea">europaea</tp:taxon-name-part></tp:taxon-name></italic> (<tp:taxon-name><tp:taxon-name-part taxon-name-part-type="phylum">Ascomycota</tp:taxon-name-part></tp:taxon-name>, <tp:taxon-name><tp:taxon-name-part taxon-name-part-type="order">Ophiostomatales</tp:taxon-name-part></tp:taxon-name>), two new ophiostomatalean species, associated with ambrosia and bark beetles in Norway and Poland</article-title><source>MycoKeys</source><day>13</day><month>10</month><year>2025</year><volume>123</volume><fpage>121</fpage><lpage>145</lpage><pub-id pub-id-type="doi">10.3897/mycokeys.123.155588</pub-id></mixed-citation></tp:treatment-meta><tp:nomenclature><label>﻿</label><tp:taxon-name><object-id xmlns:xlink="http://www.w3.org/1999/xlink" content-type="arpha" xlink:type="simple">82804642-68E5-54AA-98C6-A5862372A6F8</object-id>
              <tp:taxon-name-part taxon-name-part-type="genus" reg="Ophiostoma">Ophiostoma</tp:taxon-name-part>
              <tp:taxon-name-part taxon-name-part-type="species" reg="babimostense">babimostense</tp:taxon-name-part>
              <object-id xmlns:xlink="http://www.w3.org/1999/xlink" content-type="mycobank" xlink:type="simple">858470</object-id>
            </tp:taxon-name><tp:taxon-authority>R. Jankowiak</tp:taxon-authority><tp:taxon-status xmlns:xlink="http://www.w3.org/1999/xlink" xlink:type="simple">sp. nov.</tp:taxon-status><xref ref-type="fig" rid="F4">Fig. 5</xref></tp:nomenclature><tp:treatment-sec sec-type="etymology" id="SECID0EEOAI"><title>Etymology.</title><p>The specific epithet “<tp:taxon-name><tp:taxon-name-part taxon-name-part-type="genus" reg="Ophiostoma"/><tp:taxon-name-part taxon-name-part-type="species" reg="babimostense">babimostense</tp:taxon-name-part></tp:taxon-name>” refers to the name of locality in Poland, Babimost, where the fungus was isolated for the first time.</p><fig id="F4" position="float" orientation="portrait"><object-id xmlns:xlink="http://www.w3.org/1999/xlink" content-type="doi" xlink:type="simple">10.3897/mycokeys.123.155588.figure5</object-id><object-id xmlns:xlink="http://www.w3.org/1999/xlink" content-type="arpha" xlink:type="simple">16E31FDB-6824-566E-9985-4895CA9B35A2</object-id><label>Figure 5.</label><caption><p><italic><tp:taxon-name><tp:taxon-name-part taxon-name-part-type="genus" reg="Ophiostoma">Ophiostoma</tp:taxon-name-part> <tp:taxon-name-part taxon-name-part-type="species" reg="babimostense">babimostense</tp:taxon-name-part></tp:taxon-name></italic> sp. nov. (<abbrev xmlns:xlink="http://www.w3.org/1999/xlink" xlink:title="Westerdijk Fungal Biodiversity Institute" id="ABBRID0EGPAI" xlink:type="simple">CBS</abbrev> 152112). a. Fallen shoot of Scots pine pruned by <italic><tp:taxon-name><tp:taxon-name-part taxon-name-part-type="genus" reg="Tomicus">Tomicus</tp:taxon-name-part></tp:taxon-name></italic> spp.; b, c. Synnemata in culture; d. Conidiogenous apparatus showing conidiogenous cells; e. Conidia; f, g. Mononematous, macronematous conidiophores with apical denticles; h. Conidia; i. Fourteen-day-old culture on <abbrev xmlns:xlink="http://www.w3.org/1999/xlink" xlink:title="malt extract agar" id="ABBRID0EXPAI" xlink:type="simple">MEA</abbrev>. Scale bars: 50 μm (b–c); 25 μm (d); 10 μm (e–f); 25 μm (g); 10 μm (h).</p></caption><graphic xmlns:xlink="http://www.w3.org/1999/xlink" xlink:href="mycokeys-123-121-g005.jpg" position="float" orientation="portrait" xlink:type="simple" id="oo_1436726.jpg"><uri content-type="original_file" xlink:type="simple">https://binary.pensoft.net/fig/1436726</uri></graphic></fig></tp:treatment-sec><tp:treatment-sec sec-type="material" id="SECID0EAQAI"><title>Type.</title><p>Poland • Lubuskie Province, Babimost, fallen shoots of <italic><tp:taxon-name><tp:taxon-name-part taxon-name-part-type="genus" reg="Pinus">Pinus</tp:taxon-name-part> <tp:taxon-name-part taxon-name-part-type="species" reg="sylvestris">sylvestris</tp:taxon-name-part></tp:taxon-name></italic> pruned by pine shoot beetles, <italic><tp:taxon-name><tp:taxon-name-part taxon-name-part-type="genus" reg="Tomicus">Tomicus</tp:taxon-name-part></tp:taxon-name></italic> sp., October 2023, <italic>coll.</italic> R. Jankowiak (holotype KRAM F-60035, ex-type culture <abbrev xmlns:xlink="http://www.w3.org/1999/xlink" xlink:title="Westerdijk Fungal Biodiversity Institute" id="ABBRID0E1QAI" xlink:type="simple">CBS</abbrev> 152112).</p></tp:treatment-sec><tp:treatment-sec sec-type="description" id="SECID0E5QAI"><title>Description.</title><p><bold><italic>Sexual morph</italic></bold>: not observed. <bold><italic>Asexual morphs</italic></bold> synnematous, pesotum-like and mononematous to micronematous (sporothrix-like type). <bold><italic>Synnemata</italic></bold> abundant on <abbrev xmlns:xlink="http://www.w3.org/1999/xlink" xlink:title="malt extract agar" id="ABBRID0EURAI" xlink:type="simple">MEA</abbrev> and sterilised pine twigs, determinate, erect, single or in groups, arising from the agar, pine twigs or aerial mycelium and attached to substratum by brown, rhizoid-like hyphae, dark brown to black and becoming subhyaline to hyaline towards the conidiogenous apparatus, (127–)145.5–239(–315) μm long including the capitulum. <bold><italic>Stipe</italic></bold> dark brown to black at the bases, light brown or yellowish-brown at the centre and hyaline at the apex, (60–)86–153.5(–210) μm long, broadest towards the base, (16.5–)24–48.5(–81.5) µm down to (11.5–)18.5–44(–91) µm wide at the apex, cylindrical, smooth. <bold><italic>Conidiophores</italic></bold> branching divaricate or dichotomous with 2 (mostly) or 3 conidiogenous cells per branch point. <bold><italic>Conidiogenous cells</italic></bold> annellated, discrete, terminal, cylindrical, tapering towards apex, hyaline, smooth, (16.5–)27–42.8(–50) × (0.8–)0.9–1.5(–2) μm with. <bold><italic>Conidia</italic></bold> aseptate, hyaline, curved, obovate, (3–)3.5–4.5(–6) × (1–)1.5–2(–2.5) µm, accumulating in a terminal mucilagenous mass, hyaline, transparent and glassy when young, becoming white with age. <tp:taxon-name><tp:taxon-name-part taxon-name-part-type="genus" reg="Sporothrix">Sporothrix</tp:taxon-name-part></tp:taxon-name>-like type: <bold><italic>conidiophores</italic></bold> macronematous to micronematous, hyaline, produced as aerial mycelia, simple or irregularly or dichotomous branched, producing conidia from denticles in a sporothrix-like fashion. <bold><italic>Conidiogenous cells</italic></bold> hyaline, smooth, straight or curved, integrated or discrete, terminal or intercalary, cylindrical, tapering towards apex, (18.5–)20–43.5(–73.5) × (1–)1.5–2.5(–3) µm, apex becoming nodose from numerous denticles, often proliferating at the apex and giving rise to another nodose or a conidiogenous cell with nodose at the apex. <bold><italic>Conidia</italic></bold> solitary, abundant in cultures, more varied to the size and shape of conidia produced in synnemata, hyaline, aseptate, smooth, oblong, obovate, (3–)4–5.5(–8) × (1–)1.5–2(–3) µm.</p></tp:treatment-sec><tp:treatment-sec sec-type="description" id="SECID0ETSAI"><title>Culture characteristics.</title><p><italic>Colonies</italic> with optimal growth at 25 °C on 2% <abbrev xmlns:xlink="http://www.w3.org/1999/xlink" xlink:title="malt extract agar" id="ABBRID0E2SAI" xlink:type="simple">MEA</abbrev>, reaching 66 mm (± 0.59 mm) diam. in 14 d, with a radial growth rate of 0.24 mm/d, followed by 20 °C (55 mm, ± 0.21 mm) diam. Colony olive-brown (1E5), with pale grey (1B1) aerial mycelia at the centre; with age, colonies become olive-grey (1E2); flat, with undulate margin, revers olive (1F4). Hyphae pale yellow (1A3) to olive-yellow (3E6) in colour (<xref ref-type="bibr" rid="B46">Kornerup and Wanscher 1978</xref>), smooth, with or without granules, submerged in the medium and aerial mycelium abundant, often constricted at the septa, (1–) 1.5–2.5 (–3) µm wide.</p></tp:treatment-sec><tp:treatment-sec sec-type="Associated insect" id="SECID0EDTAI"><title>Associated insect.</title><p><italic><tp:taxon-name><tp:taxon-name-part taxon-name-part-type="genus" reg="Tomicus">Tomicus</tp:taxon-name-part></tp:taxon-name></italic> spp.</p></tp:treatment-sec><tp:treatment-sec sec-type="host" id="SECID0EQTAI"><title>Host tree.</title><p>
              <italic>
                <tp:taxon-name><tp:taxon-name-part taxon-name-part-type="genus" reg="Pinus">Pinus</tp:taxon-name-part> <tp:taxon-name-part taxon-name-part-type="species" reg="sylvestris">sylvestris</tp:taxon-name-part></tp:taxon-name>
              </italic>
            </p></tp:treatment-sec><tp:treatment-sec sec-type="distribution" id="SECID0EBUAI"><title>Distribution.</title><p>Poland</p></tp:treatment-sec><tp:treatment-sec sec-type="material" id="SECID0EGUAI"><title>Additional material examined.</title><p>Poland • Lubuskie Province, Babimost, from fallen shoots of <italic><tp:taxon-name><tp:taxon-name-part taxon-name-part-type="genus" reg="Pinus">Pinus</tp:taxon-name-part> <tp:taxon-name-part taxon-name-part-type="species" reg="sylvestris">sylvestris</tp:taxon-name-part></tp:taxon-name></italic> pruned by pine shoot beetles, <italic><tp:taxon-name><tp:taxon-name-part taxon-name-part-type="genus" reg="Tomicus">Tomicus</tp:taxon-name-part></tp:taxon-name></italic> sp., October 2023, <italic>coll. R. Jankowiak</italic> (culture <abbrev xmlns:xlink="http://www.w3.org/1999/xlink" xlink:title="Westerdijk Fungal Biodiversity Institute" id="ABBRID0EAVAI" xlink:type="simple">CBS</abbrev> 152111).</p></tp:treatment-sec><tp:treatment-sec sec-type="notes" id="SECID0EEVAI"><title>Notes.</title><p>The newly-described <italic><tp:taxon-name><tp:taxon-name-part taxon-name-part-type="genus" reg="Ophiostoma">O.</tp:taxon-name-part> <tp:taxon-name-part taxon-name-part-type="species" reg="babimostense">babimostense</tp:taxon-name-part></tp:taxon-name></italic> resides in the <italic><tp:taxon-name><tp:taxon-name-part taxon-name-part-type="genus" reg="Ophiostoma">O.</tp:taxon-name-part> <tp:taxon-name-part taxon-name-part-type="species" reg="ulmi">ulmi</tp:taxon-name-part></tp:taxon-name></italic> species complex. <italic><tp:taxon-name><tp:taxon-name-part taxon-name-part-type="genus" reg="Ophiostoma">Ophiostoma</tp:taxon-name-part> <tp:taxon-name-part taxon-name-part-type="species" reg="babimostense">babimostense</tp:taxon-name-part></tp:taxon-name></italic> is morphologically similar to many species of the <italic><tp:taxon-name><tp:taxon-name-part taxon-name-part-type="genus" reg="Ophiostoma">O.</tp:taxon-name-part> <tp:taxon-name-part taxon-name-part-type="species" reg="ulmi">ulmi</tp:taxon-name-part></tp:taxon-name></italic> complex. However, <italic><tp:taxon-name><tp:taxon-name-part taxon-name-part-type="genus" reg="Ophiostoma">O.</tp:taxon-name-part> <tp:taxon-name-part taxon-name-part-type="species" reg="babimostense">babimostense</tp:taxon-name-part></tp:taxon-name></italic> does not form a monophyletic clade with other species in the <italic><tp:taxon-name><tp:taxon-name-part taxon-name-part-type="genus" reg="Ophiostoma">O.</tp:taxon-name-part> <tp:taxon-name-part taxon-name-part-type="species" reg="ulmi">ulmi</tp:taxon-name-part></tp:taxon-name></italic> complex (Figs <xref ref-type="fig" rid="F6">1</xref>, <xref ref-type="fig" rid="F2">3</xref>, Suppl. material <xref ref-type="supplementary-material" rid="S1">1</xref>: figs S1, S2). This species fails to group consistently with any one member of the <italic><tp:taxon-name><tp:taxon-name-part taxon-name-part-type="genus" reg="Ophiostoma">O.</tp:taxon-name-part> <tp:taxon-name-part taxon-name-part-type="species" reg="ulmi">ulmi</tp:taxon-name-part></tp:taxon-name></italic> complex within the <abbrev xmlns:xlink="http://www.w3.org/1999/xlink" xlink:title="internal transcribed spacer regions" id="ABBRID0EDYAI" xlink:type="simple">ITS</abbrev>- (Fig. <xref ref-type="fig" rid="F6">1</xref>), <italic>TUB</italic>2- (Suppl. material <xref ref-type="supplementary-material" rid="S1">1</xref>: fig. S1) and <italic>TEF</italic>1- (Suppl. material <xref ref-type="supplementary-material" rid="S1">1</xref>: fig. S3) based trees. In addition, <italic><tp:taxon-name><tp:taxon-name-part taxon-name-part-type="genus" reg="Ophiostoma">O.</tp:taxon-name-part> <tp:taxon-name-part taxon-name-part-type="species" reg="babimostense">babimostense</tp:taxon-name-part></tp:taxon-name></italic> formed a distinct lineage basal to all other species in the <italic><tp:taxon-name><tp:taxon-name-part taxon-name-part-type="genus" reg="Ophiostoma">O.</tp:taxon-name-part> <tp:taxon-name-part taxon-name-part-type="species" reg="ulmi">ulmi</tp:taxon-name-part></tp:taxon-name></italic> complex in the combined analyses of the <italic>TUB</italic>2 and <italic>TEF</italic>1 datasets (Fig. <xref ref-type="fig" rid="F2">3</xref>).</p></tp:treatment-sec><tp:treatment-sec><!--Section generated to contain objects referenced in tp:taxon-treatment.--><fig id="F6" position="float" orientation="portrait"><object-id xmlns:xlink="http://www.w3.org/1999/xlink" content-type="doi" xlink:type="simple">10.3897/mycokeys.123.155588.figure1</object-id><object-id xmlns:xlink="http://www.w3.org/1999/xlink" content-type="arpha" xlink:type="simple">7550D26E-24AE-56E6-8D66-2F66FA371F84</object-id><label>Figure 1.</label><caption><p>Phylogram from Maximum Likelihood (<abbrev xmlns:xlink="http://www.w3.org/1999/xlink" xlink:title="Maximum Likelihood" id="ABBRID0EQPBG" xlink:type="simple">ML</abbrev>) analysis of <abbrev xmlns:xlink="http://www.w3.org/1999/xlink" xlink:title="internal transcribed spacer regions" id="ABBRID0EUPBG" xlink:type="simple">ITS</abbrev> data for <italic><tp:taxon-name><tp:taxon-name-part taxon-name-part-type="genus" reg="Ophiostoma">Ophiostoma</tp:taxon-name-part></tp:taxon-name></italic> spp. Polish isolates used in this study are in bold. Polish isolates used in this study are in bold. Bootstrap values (if ≥ 75%) for <abbrev xmlns:xlink="http://www.w3.org/1999/xlink" xlink:title="Maximum Likelihood" id="ABBRID0E6PBG" xlink:type="simple">ML</abbrev> and Maximum Parsimony (<abbrev xmlns:xlink="http://www.w3.org/1999/xlink" xlink:title="Maximum Parsimony" id="ABBRID0EDQBG" xlink:type="simple">MP</abbrev>) analyses are presented at the nodes as follows: <abbrev xmlns:xlink="http://www.w3.org/1999/xlink" xlink:title="Maximum Likelihood" id="ABBRID0EHQBG" xlink:type="simple">ML</abbrev>/<abbrev xmlns:xlink="http://www.w3.org/1999/xlink" xlink:title="Maximum Parsimony" id="ABBRID0ELQBG" xlink:type="simple">MP</abbrev>. Bold branches indicate posterior probabilities values ≥ 0.95 obtained from Bayesian Inference (<abbrev xmlns:xlink="http://www.w3.org/1999/xlink" xlink:title="Bayesian Inference" id="ABBRID0EPQBG" xlink:type="simple">BI</abbrev>) analysis. * Bootstrap values &lt; 75%. The tree is drawn to scale (see bar) with branch lengths measured in the number of substitutions per site. The species complexes were designated, based on the classification of <xref ref-type="bibr" rid="B14">De Beer et al. (2022)</xref> and <xref ref-type="bibr" rid="B69">Wang et al. (2024)</xref>. <italic><tp:taxon-name><tp:taxon-name-part taxon-name-part-type="genus" reg="Heinzbutinia">Heinzbutinia</tp:taxon-name-part> <tp:taxon-name-part taxon-name-part-type="species" reg="solheimii">solheimii</tp:taxon-name-part></tp:taxon-name></italic> and <italic><tp:taxon-name><tp:taxon-name-part taxon-name-part-type="genus" reg="Heinzbutinia">H.</tp:taxon-name-part> <tp:taxon-name-part taxon-name-part-type="species" reg="grandicarpa">grandicarpa</tp:taxon-name-part></tp:taxon-name></italic> represent the outgroup.</p></caption><graphic xmlns:xlink="http://www.w3.org/1999/xlink" xlink:href="mycokeys-123-121-g001.jpg" position="float" orientation="portrait" xlink:type="simple" id="oo_1436722.jpg"><uri content-type="original_file" xlink:type="simple">https://binary.pensoft.net/fig/1436722</uri></graphic></fig><fig id="F2" position="float" orientation="portrait"><object-id xmlns:xlink="http://www.w3.org/1999/xlink" content-type="doi" xlink:type="simple">10.3897/mycokeys.123.155588.figure3</object-id><object-id xmlns:xlink="http://www.w3.org/1999/xlink" content-type="arpha" xlink:type="simple">3001FF33-84CE-5C94-99C0-B8C96364E9E5</object-id><label>Figure 3.</label><caption><p>Phylogram from Maximum Likelihood (<abbrev xmlns:xlink="http://www.w3.org/1999/xlink" xlink:title="Maximum Likelihood" id="ABBRID0E4TBG" xlink:type="simple">ML</abbrev>) analysis of <abbrev xmlns:xlink="http://www.w3.org/1999/xlink" xlink:title="internal transcribed spacer regions" id="ABBRID0EBUBG" xlink:type="simple">ITS</abbrev> data for <italic><tp:taxon-name><tp:taxon-name-part taxon-name-part-type="genus" reg="Sporothrix">Sporothrix</tp:taxon-name-part></tp:taxon-name></italic> spp. Norwegian and Polish isolates used in this study are in bold. Bootstrap values (if ≥ 75%) for <abbrev xmlns:xlink="http://www.w3.org/1999/xlink" xlink:title="Maximum Likelihood" id="ABBRID0EMUBG" xlink:type="simple">ML</abbrev> and Maximum Parsimony (<abbrev xmlns:xlink="http://www.w3.org/1999/xlink" xlink:title="Maximum Parsimony" id="ABBRID0EQUBG" xlink:type="simple">MP</abbrev>) analyses are presented at the nodes as follows: <abbrev xmlns:xlink="http://www.w3.org/1999/xlink" xlink:title="Maximum Likelihood" id="ABBRID0EUUBG" xlink:type="simple">ML</abbrev>/<abbrev xmlns:xlink="http://www.w3.org/1999/xlink" xlink:title="Maximum Parsimony" id="ABBRID0EYUBG" xlink:type="simple">MP</abbrev>. Bold branches indicate posterior probabilities values ≥ 0.95 obtained from Bayesian Inference (<abbrev xmlns:xlink="http://www.w3.org/1999/xlink" xlink:title="Bayesian Inference" id="ABBRID0E3UBG" xlink:type="simple">BI</abbrev>) analysis. * Bootstrap values &lt; 75%. The tree is drawn to scale (see bar) with branch lengths measured in the number of substitutions per site. The species complexes were designated, based on the classification of <xref ref-type="bibr" rid="B13">De Beer et al. (2016)</xref>. <italic><tp:taxon-name><tp:taxon-name-part taxon-name-part-type="genus" reg="Ceratocystiopsis">Ceratocystiopsis</tp:taxon-name-part> <tp:taxon-name-part taxon-name-part-type="species" reg="neglecta">neglecta</tp:taxon-name-part></tp:taxon-name></italic> represents the outgroup.</p></caption><graphic xmlns:xlink="http://www.w3.org/1999/xlink" xlink:href="mycokeys-123-121-g003.jpg" position="float" orientation="portrait" xlink:type="simple" id="oo_1436724.jpg"><uri content-type="original_file" xlink:type="simple">https://binary.pensoft.net/fig/1436724</uri></graphic></fig><supplementary-material xmlns:xlink="http://www.w3.org/1999/xlink" id="S1" position="float" orientation="portrait" xlink:type="simple"><object-id content-type="doi" xlink:type="simple">10.3897/mycokeys.123.155588.suppl1</object-id><object-id content-type="arpha" xlink:type="simple">31B05995-55F6-5724-8755-C1479C1F1973</object-id><label>Supplementary material 1</label><caption><p>Supplementary figures</p></caption><statement content-type="dataType"><label>Data type</label><p>docx</p></statement><media xlink:href="mycokeys-123-121-s001.docx" mimetype="application" mime-subtype="vnd.openxmlformats-officedocument.wordprocessingml.document" position="float" orientation="portrait" xlink:type="simple" id="oo_1436728.docx"><uri content-type="original_file" xlink:type="simple">https://binary.pensoft.net/file/1436728</uri></media><permissions><license xlink:type="simple"><license-p>This dataset is made available under the Open Database License (http://opendatacommons.org/licenses/odbl/1.0/). The Open Database License (ODbL) is a license agreement intended to allow users to freely share, modify, and use this Dataset while maintaining this same freedom for others, provided that the original source and author(s) are credited.</license-p></license></permissions><attrib specific-use="authors">Robert Jankowiak, Halvor Solheim, Piotr Bilański, Filip Kawa</attrib></supplementary-material></tp:treatment-sec><ref-list><ref id="B46"><mixed-citation xmlns:xlink="http://www.w3.org/1999/xlink" xlink:type="simple"><person-group><name name-style="western"><surname>Kornerup</surname><given-names>A</given-names></name><name name-style="western"><surname>Wanscher</surname><given-names>JH</given-names></name></person-group> (<year>1978</year>) Methuen Handbook of Colour. Third Edition. Eyre Methuen, London, 1–252.</mixed-citation></ref><ref id="B14"><mixed-citation xmlns:xlink="http://www.w3.org/1999/xlink" xlink:type="simple"><person-group><name name-style="western"><surname>De Beer</surname><given-names>ZW</given-names></name><name name-style="western"><surname>Procter</surname><given-names>M</given-names></name><name name-style="western"><surname>Wingfield</surname><given-names>MJ</given-names></name><name name-style="western"><surname>Marincowitz</surname><given-names>S</given-names></name><name name-style="western"><surname>Duong</surname><given-names>TA</given-names></name></person-group> (<year>2022</year>) <article-title>Generic boundaries in the <tp:taxon-name><tp:taxon-name-part taxon-name-part-type="order">Ophiostomatales</tp:taxon-name-part></tp:taxon-name> reconsidered and revised.</article-title><source>Studies in Mycology</source><volume>101</volume>: <fpage>57</fpage>–<lpage>120</lpage>. <ext-link xlink:href="10.3114/sim.2022.101.02" ext-link-type="doi" xlink:type="simple">https://doi.org/10.3114/sim.2022.101.02</ext-link></mixed-citation></ref><ref id="B69"><mixed-citation xmlns:xlink="http://www.w3.org/1999/xlink" xlink:type="simple"><person-group><name name-style="western"><surname>Wang</surname><given-names>Z</given-names></name><name name-style="western"><surname>Liang</surname><given-names>L</given-names></name><name name-style="western"><surname>Wang</surname><given-names>H</given-names></name><name name-style="western"><surname>Decock</surname><given-names>C</given-names></name><name name-style="western"><surname>Lu</surname><given-names>Q</given-names></name></person-group> (<year>2024</year>) <article-title>Ophiostomatoid fungi associated with <italic><tp:taxon-name><tp:taxon-name-part taxon-name-part-type="genus">Ips</tp:taxon-name-part></tp:taxon-name></italic> bark beetles in China.</article-title><source>Fungal Diversity</source><volume>129</volume>: <fpage>283</fpage>–<lpage>364</lpage>. <ext-link xlink:href="10.1007/s13225-024-00546-7" ext-link-type="doi" xlink:type="simple">https://doi.org/10.1007/s13225-024-00546-7</ext-link></mixed-citation></ref><ref id="B13"><mixed-citation xmlns:xlink="http://www.w3.org/1999/xlink" xlink:type="simple"><person-group><name name-style="western"><surname>De Beer</surname><given-names>ZW</given-names></name><name name-style="western"><surname>Duong</surname><given-names>TA</given-names></name><name name-style="western"><surname>Wingfield</surname><given-names>MJ</given-names></name></person-group> (<year>2016</year>) <article-title>The divorce of <italic><tp:taxon-name><tp:taxon-name-part taxon-name-part-type="genus">Sporothrix</tp:taxon-name-part></tp:taxon-name></italic> and <italic><tp:taxon-name><tp:taxon-name-part taxon-name-part-type="genus">Ophiostoma</tp:taxon-name-part></tp:taxon-name></italic>: Solution to a problematic relationship.</article-title><source>Studies in Mycology</source><volume>83</volume>: <fpage>165</fpage>–<lpage>191</lpage>. <ext-link xlink:href="https://doi.ogr/10.1016/j.simyco.2016.07.001" ext-link-type="uri" xlink:type="simple">https://doi.ogr/10.1016/j.simyco.2016.07.001</ext-link></mixed-citation></ref></ref-list></tp:taxon-treatment>
