# Supplementary material for: ﻿Ophiostoma babimostense and Sporothrix europaea (Ascomycota, Ophiostomatales), two new ophiostomatalean species, associated with ambrosia and bark beetles in Norway and Poland
Source: MycoKeys. 2025 Oct 13;123:121–45. doi: 10.3897/mycokeys.123.155588 (PMC12538221; doi:10.3897/mycokeys.123.155588)
Supplement: XML Treatment for Sporothrix europaea [file mycokeys.123.155588-treatment2.xml]

<!DOCTYPE tp:taxon-treatment
  PUBLIC "-//TaxonX//DTD Taxonomic Treatment Publishing DTD v0 20100105//EN" "tax-treatment-NSO.dtd">
<tp:taxon-treatment xmlns:tp="http://www.plazi.org/taxpub"><tp:treatment-meta><kwd-group><label>Taxon classification</label><kwd>
                <named-content content-type="kingdom">Fungi</named-content>
              </kwd><kwd>
                <named-content content-type="order">Ophiostomatales</named-content>
              </kwd><kwd>
                <named-content content-type="family">Ophiostomataceae</named-content>
              </kwd></kwd-group><mixed-citation publication-type="journal"><person-group><name><surname>Jankowiak</surname><given-names>Robert</given-names></name><name><surname>Solheim</surname><given-names>Halvor</given-names></name><name><surname>Bilański</surname><given-names>Piotr</given-names></name><name><surname>Kawa</surname><given-names>Filip</given-names></name></person-group><article-title>﻿<italic><tp:taxon-name><tp:taxon-name-part taxon-name-part-type="genus" reg="Ophiostoma">Ophiostoma</tp:taxon-name-part> <tp:taxon-name-part taxon-name-part-type="species" reg="babimostense">babimostense</tp:taxon-name-part></tp:taxon-name></italic> and <italic><tp:taxon-name><tp:taxon-name-part taxon-name-part-type="genus" reg="Sporothrix">Sporothrix</tp:taxon-name-part> <tp:taxon-name-part taxon-name-part-type="species" reg="europaea">europaea</tp:taxon-name-part></tp:taxon-name></italic> (<tp:taxon-name><tp:taxon-name-part taxon-name-part-type="phylum">Ascomycota</tp:taxon-name-part></tp:taxon-name>, <tp:taxon-name><tp:taxon-name-part taxon-name-part-type="order">Ophiostomatales</tp:taxon-name-part></tp:taxon-name>), two new ophiostomatalean species, associated with ambrosia and bark beetles in Norway and Poland</article-title><source>MycoKeys</source><day>13</day><month>10</month><year>2025</year><volume>123</volume><fpage>121</fpage><lpage>145</lpage><pub-id pub-id-type="doi">10.3897/mycokeys.123.155588</pub-id></mixed-citation></tp:treatment-meta><tp:nomenclature><label>﻿</label><tp:taxon-name><object-id xmlns:xlink="http://www.w3.org/1999/xlink" content-type="arpha" xlink:type="simple">DA31E7C6-F903-5CE7-B64E-43D831626355</object-id>
              <tp:taxon-name-part taxon-name-part-type="genus" reg="Sporothrix">Sporothrix</tp:taxon-name-part>
              <tp:taxon-name-part taxon-name-part-type="species" reg="europaea">europaea</tp:taxon-name-part>
              <object-id xmlns:xlink="http://www.w3.org/1999/xlink" content-type="mycobank" xlink:type="simple">Mycobank No: 858471</object-id>
            </tp:taxon-name><tp:taxon-authority>R. Jankowiak &amp; H. Solheim</tp:taxon-authority><tp:taxon-status xmlns:xlink="http://www.w3.org/1999/xlink" xlink:type="simple">sp. nov.</tp:taxon-status><xref ref-type="fig" rid="F5">Fig. 6</xref></tp:nomenclature><tp:treatment-sec sec-type="etymology" id="SECID0ED2AI"><title>Etymology.</title><p>The specific epithet “<italic><tp:taxon-name><tp:taxon-name-part taxon-name-part-type="genus" reg="Sporothrix"/><tp:taxon-name-part taxon-name-part-type="species" reg="europaea">europaea</tp:taxon-name-part></tp:taxon-name></italic>” (Latin) refers to the European continent, where this fungus was isolated in Norway and Poland.</p><fig id="F5" position="float" orientation="portrait"><object-id xmlns:xlink="http://www.w3.org/1999/xlink" content-type="doi" xlink:type="simple">10.3897/mycokeys.123.155588.figure6</object-id><object-id xmlns:xlink="http://www.w3.org/1999/xlink" content-type="arpha" xlink:type="simple">0EF8F201-4942-5A3B-87E5-5E26623DBE74</object-id><label>Figure 6.</label><caption><p><italic><tp:taxon-name><tp:taxon-name-part taxon-name-part-type="genus" reg="Sporothrix">Sporothrix</tp:taxon-name-part> <tp:taxon-name-part taxon-name-part-type="species" reg="europaea">europaea</tp:taxon-name-part></tp:taxon-name></italic> sp. nov. (<abbrev xmlns:xlink="http://www.w3.org/1999/xlink" xlink:title="Westerdijk Fungal Biodiversity Institute" id="ABBRID0EG3AI" xlink:type="simple">CBS</abbrev> 151676). a. Ascoma; b. Ascomatal base; c. Ostiolar hyphae; d, e. Ascospores; f, g. Conidiogenous cell with an inflated cluster of denticles at the apex; h. Conidia; i. Globose conidia arising directly from hyphae; j. Fourteen-day-old culture on <abbrev xmlns:xlink="http://www.w3.org/1999/xlink" xlink:title="malt extract agar" id="ABBRID0EK3AI" xlink:type="simple">MEA</abbrev>. Scale bars: 100 (a); 50 μm (b); 25 μm (c); 10 μm (d–i).</p></caption><graphic xmlns:xlink="http://www.w3.org/1999/xlink" xlink:href="mycokeys-123-121-g006.jpg" position="float" orientation="portrait" xlink:type="simple" id="oo_1436727.jpg"><uri content-type="original_file" xlink:type="simple">https://binary.pensoft.net/fig/1436727</uri></graphic></fig></tp:treatment-sec><tp:treatment-sec sec-type="material" id="SECID0ET3AI"><title>Type.</title><p>Norway • Ås, from <italic><tp:taxon-name><tp:taxon-name-part taxon-name-part-type="genus" reg="Anisandrus">Anisandrus</tp:taxon-name-part> <tp:taxon-name-part taxon-name-part-type="species" reg="dispar">dispar</tp:taxon-name-part></tp:taxon-name></italic> infesting <italic><tp:taxon-name><tp:taxon-name-part taxon-name-part-type="genus" reg="Quercus">Quercus</tp:taxon-name-part> <tp:taxon-name-part taxon-name-part-type="species" reg="robur">robur</tp:taxon-name-part></tp:taxon-name></italic>, June 2016, <italic>coll.</italic> T. Aas, (holotype KRAM F-60036, culture ex-type <abbrev xmlns:xlink="http://www.w3.org/1999/xlink" xlink:title="Westerdijk Fungal Biodiversity Institute" id="ABBRID0ER4AI" xlink:type="simple">CBS</abbrev> 151676).</p></tp:treatment-sec><tp:treatment-sec sec-type="description" id="SECID0EV4AI"><title>Description.</title><p>Sexual and asexual morphs produced on the sterilised beech twigs and on the surface of malt agar in Petri dishes. <bold><italic>Sexual morphs</italic></bold>: <bold><italic>ascomata</italic></bold> perithecial, abundant, superficially or partly embedded in the agar, single or in groups. <bold><italic>Perithecial bases</italic></bold> globose, (86–) 105–160 (–193) μm diam., black, with brown hyphal hairs, 30–84 μm long and 1.3–2.4 μm wide at the base. <bold><italic>Perithecial necks</italic></bold> black, straight or curved, (257–)336–456(–530) μm long, (8.5–)9.5–13(–14.5) μm diam. at the apex and (22–)26–39(–57.5) μm at the base. <bold><italic>Ostiolar hyphae</italic></bold> present, pale brown, septate, straight or curved, simple, tips blunting or strongly thickened, 10–19 in number, (14–)29–42.5(–48.5) μm long, 0.5–1.5 μm at the apex and 1–2.5 μm at the base. <bold><italic>Asci</italic></bold> evanescent. <bold><italic>Ascospores</italic></bold> one-celled, hyaline, allantoid in side view (3–)3.5–4(–5) x (0.5–)1–1.5(–2) μm, elliptical in front view (2.5–)3–4(–5) × (1–)1–1.5(–1.5) μm, sometimes with residual sheath up to 2 μm thick, accumulated in white-colour mass at the tip of the neck. <bold><italic>Asexual morph</italic></bold><tp:taxon-name><tp:taxon-name-part taxon-name-part-type="genus" reg="Sporothrix">Sporothrix</tp:taxon-name-part></tp:taxon-name>-like: <bold><italic>conidiophores</italic></bold> hyaline, micronematous, simple or branched and bearing several conidiogenous cells, borne on upright undifferentiated hyphae. <bold><italic>Conidiogenous cells</italic></bold> cylindrical, terminal or intercalary, straight or curved, tapering towards the apex, (3.5–)15–36(–50.5) μm long, (0.5–)1–2(–2) μm wide at the base, the apical part swollen, (1–)2–3(–3) μm long, (1.5–)2–4(–5.5) μm wide, with multiple conidiogenous loci as denticles, born by sympodial proliferation. <bold><italic>Conidia</italic></bold> of two types: 1) abundant in cultures, hyaline, unicellular, smooth, variable in shape and size, guttuliform to fusiform, curved, often asymmetric, pointed at the base, (3–)3.5–5(–7) × (0.5–)1–1.5(–2.5) μm, formed directly on denticles; 2) sparse in cultures, directly on the side of submerged hyphae in malt agar, subhyaline to lightly pigmented, unicellular, smooth, subglobose to broadly obovate, (2.5–)3–4(–5.5) × (2–)2–3(–4) μm diam., formed singly.</p></tp:treatment-sec><tp:treatment-sec sec-type="description" id="SECID0EC6AI"><title>Culture characteristics.</title><p>Colonies with optimal growth at 25 °C on 2% <abbrev xmlns:xlink="http://www.w3.org/1999/xlink" xlink:title="malt extract agar" id="ABBRID0EI6AI" xlink:type="simple">MEA</abbrev> reaching an average of 47 mm (± 0.07 mm) after 14 days, with radial growth rate 1.68 (± 0.24) mm/d, growth somewhat slower at 30 °C (40 mm diameter); white (3A1), flat, floccose, growing in a circular pattern with entire margins, reverse yellowish-white (3A2). Hyphae greenish-grey (1B7) in colour, smooth, with granules, submerged in the medium and aerial mycelium abundant, (0.5–)1–1.5(–3) µm wide.</p></tp:treatment-sec><tp:treatment-sec sec-type="Associated insects" id="SECID0EM6AI"><title>Associated insects.</title><p><italic><tp:taxon-name><tp:taxon-name-part taxon-name-part-type="genus" reg="Anisandrus">Anisandrus</tp:taxon-name-part> <tp:taxon-name-part taxon-name-part-type="species" reg="dispar">dispar</tp:taxon-name-part></tp:taxon-name></italic>, <italic><tp:taxon-name><tp:taxon-name-part taxon-name-part-type="genus" reg="Ips">Ips</tp:taxon-name-part> <tp:taxon-name-part taxon-name-part-type="species" reg="cembrae">cembrae</tp:taxon-name-part></tp:taxon-name></italic>, <italic><tp:taxon-name><tp:taxon-name-part taxon-name-part-type="genus" reg="Scolytus">Scolytus</tp:taxon-name-part> <tp:taxon-name-part taxon-name-part-type="species" reg="intricatus">intricatus</tp:taxon-name-part></tp:taxon-name></italic>, <italic><tp:taxon-name><tp:taxon-name-part taxon-name-part-type="genus" reg="Scolytus">Scolytus</tp:taxon-name-part> <tp:taxon-name-part taxon-name-part-type="species" reg="rugulosus">rugulosus</tp:taxon-name-part></tp:taxon-name></italic>, <italic><tp:taxon-name><tp:taxon-name-part taxon-name-part-type="genus" reg="Xyleborinus">Xyleborinus</tp:taxon-name-part> <tp:taxon-name-part taxon-name-part-type="species" reg="saxesenii">saxesenii</tp:taxon-name-part></tp:taxon-name></italic>, <italic><tp:taxon-name><tp:taxon-name-part taxon-name-part-type="genus" reg="Xyleborus">Xyleborus</tp:taxon-name-part> <tp:taxon-name-part taxon-name-part-type="species" reg="monographus">monographus</tp:taxon-name-part></tp:taxon-name></italic>.</p></tp:treatment-sec><tp:treatment-sec sec-type="host" id="SECID0EUBBI"><title>Host trees.</title><p><italic><tp:taxon-name><tp:taxon-name-part taxon-name-part-type="genus" reg="Fagus">Fagus</tp:taxon-name-part> <tp:taxon-name-part taxon-name-part-type="species" reg="sylvatica">sylvatica</tp:taxon-name-part></tp:taxon-name></italic>, <italic><tp:taxon-name><tp:taxon-name-part taxon-name-part-type="genus" reg="Larix">Larix</tp:taxon-name-part> <tp:taxon-name-part taxon-name-part-type="species" reg="decidua">decidua</tp:taxon-name-part></tp:taxon-name></italic>, <italic><tp:taxon-name><tp:taxon-name-part taxon-name-part-type="genus" reg="Prunus">Prunus</tp:taxon-name-part> <tp:taxon-name-part taxon-name-part-type="species" reg="domestica">domestica</tp:taxon-name-part></tp:taxon-name></italic>, <italic><tp:taxon-name><tp:taxon-name-part taxon-name-part-type="genus" reg="Quercus">Quercus</tp:taxon-name-part> <tp:taxon-name-part taxon-name-part-type="species" reg="robur">robur</tp:taxon-name-part></tp:taxon-name></italic></p></tp:treatment-sec><tp:treatment-sec sec-type="distribution" id="SECID0EFDBI"><title>Distribution.</title><p>Norway, Poland</p></tp:treatment-sec><tp:treatment-sec sec-type="Additional specimen examined" id="SECID0EKDBI"><title>Additional specimen examined.</title><p>Poland • Prószków, from <italic><tp:taxon-name><tp:taxon-name-part taxon-name-part-type="genus" reg="Xyleborus">Xyleborus</tp:taxon-name-part> <tp:taxon-name-part taxon-name-part-type="species" reg="monographus">monographus</tp:taxon-name-part></tp:taxon-name></italic> infesting <italic><tp:taxon-name><tp:taxon-name-part taxon-name-part-type="genus" reg="Quercus">Quercus</tp:taxon-name-part> <tp:taxon-name-part taxon-name-part-type="species" reg="robur">robur</tp:taxon-name-part></tp:taxon-name></italic>, May 2013, coll. P. Wieczorek, (culture <abbrev xmlns:xlink="http://www.w3.org/1999/xlink" xlink:title="Westerdijk Fungal Biodiversity Institute" id="ABBRID0EGEBI" xlink:type="simple">CBS</abbrev> 149830=<abbrev xmlns:xlink="http://www.w3.org/1999/xlink" xlink:title="Forestry and Agricultural Biotechnology Institute" id="ABBRID0EKEBI" xlink:type="simple">CMW</abbrev> 60554); Norway • Ås, <italic><tp:taxon-name><tp:taxon-name-part taxon-name-part-type="genus" reg="Anisandrus">Anisandrus</tp:taxon-name-part> <tp:taxon-name-part taxon-name-part-type="species" reg="dispar">dispar</tp:taxon-name-part></tp:taxon-name></italic> on <italic><tp:taxon-name><tp:taxon-name-part taxon-name-part-type="genus" reg="Quercus">Quercus</tp:taxon-name-part> <tp:taxon-name-part taxon-name-part-type="species" reg="robur">robur</tp:taxon-name-part></tp:taxon-name></italic>, June 2016, <italic>coll.</italic> T. Aas, (culture <abbrev xmlns:xlink="http://www.w3.org/1999/xlink" xlink:title="Westerdijk Fungal Biodiversity Institute" id="ABBRID0EGFBI" xlink:type="simple">CBS</abbrev> 151675).</p></tp:treatment-sec><tp:treatment-sec sec-type="notes" id="SECID0EKFBI"><title>Notes.</title><p>This species is phylogenetically distinct from the other <italic><tp:taxon-name><tp:taxon-name-part taxon-name-part-type="genus" reg="Sporothrix">Sporothrix</tp:taxon-name-part></tp:taxon-name></italic> species, based on phylogenetic analysis of combined <italic>TUB</italic>2 and <italic><abbrev xmlns:xlink="http://www.w3.org/1999/xlink" xlink:title="partial calmodulin" id="ABBRID0E1FBI" xlink:type="simple">CAL</abbrev></italic> sequence data (Fig. <xref ref-type="fig" rid="F3">4</xref>). <italic><tp:taxon-name><tp:taxon-name-part taxon-name-part-type="genus" reg="Sporothrix">Sporothrix</tp:taxon-name-part> <tp:taxon-name-part taxon-name-part-type="species" reg="europaea">europaea</tp:taxon-name-part></tp:taxon-name></italic> is phylogenetically closely related to <italic><tp:taxon-name><tp:taxon-name-part taxon-name-part-type="genus" reg="Sporothrix">S.</tp:taxon-name-part> <tp:taxon-name-part taxon-name-part-type="species" reg="fusiformis">fusiformis</tp:taxon-name-part></tp:taxon-name></italic> and <italic><tp:taxon-name><tp:taxon-name-part taxon-name-part-type="genus" reg="Sporothrix">S.</tp:taxon-name-part> <tp:taxon-name-part taxon-name-part-type="species" reg="lunata">lunata</tp:taxon-name-part></tp:taxon-name></italic> described by <xref ref-type="bibr" rid="B2">Aghayeva et al. (2004)</xref>. However, <italic><tp:taxon-name><tp:taxon-name-part taxon-name-part-type="genus" reg="Sporothrix">S.</tp:taxon-name-part> <tp:taxon-name-part taxon-name-part-type="species" reg="europaea">europaea</tp:taxon-name-part></tp:taxon-name></italic> has smaller ascomatal bases and necks compared to <italic><tp:taxon-name><tp:taxon-name-part taxon-name-part-type="genus" reg="Sporothrix">S.</tp:taxon-name-part> <tp:taxon-name-part taxon-name-part-type="species" reg="fusiformis">fusiformis</tp:taxon-name-part></tp:taxon-name></italic> (86–193 μm and 257–530 μm vs. 121–273 μm and 301–1168 μm). In turn, <italic><tp:taxon-name><tp:taxon-name-part taxon-name-part-type="genus" reg="Sporothrix">S.</tp:taxon-name-part> <tp:taxon-name-part taxon-name-part-type="species" reg="europaea">europaea</tp:taxon-name-part></tp:taxon-name></italic> has larger ascomatal bases (86–193 μm vs. 60–178 μm) and longer necks (257–530 μm vs. 162–700 μm) compared to <italic><tp:taxon-name><tp:taxon-name-part taxon-name-part-type="genus" reg="Sporothrix">S.</tp:taxon-name-part> <tp:taxon-name-part taxon-name-part-type="species" reg="lunata">lunata</tp:taxon-name-part></tp:taxon-name></italic> (<xref ref-type="bibr" rid="B2">Aghayeva et al. 2004</xref>). In addition, <italic><tp:taxon-name><tp:taxon-name-part taxon-name-part-type="genus" reg="Sporothrix">S.</tp:taxon-name-part> <tp:taxon-name-part taxon-name-part-type="species" reg="europaea">europaea</tp:taxon-name-part></tp:taxon-name></italic> has two conidial types, guttuliform to fusiform and subglobose to obovate, whereas those in cultures of <italic><tp:taxon-name><tp:taxon-name-part taxon-name-part-type="genus" reg="Sporothrix">S.</tp:taxon-name-part> <tp:taxon-name-part taxon-name-part-type="species" reg="fusiformis">fusiformis</tp:taxon-name-part></tp:taxon-name></italic> are only guttuliform to fusiform.</p><p><italic><tp:taxon-name><tp:taxon-name-part taxon-name-part-type="genus" reg="Spotothrix">Spotothrix</tp:taxon-name-part> <tp:taxon-name-part taxon-name-part-type="species" reg="lunata">lunata</tp:taxon-name-part></tp:taxon-name></italic> has lunate conidia flattened at one side or curved with a blunt base (<xref ref-type="bibr" rid="B2">Aghayeva et al. 2004</xref>). The cultures of <italic><tp:taxon-name><tp:taxon-name-part taxon-name-part-type="genus" reg="Sporothrix">S.</tp:taxon-name-part> <tp:taxon-name-part taxon-name-part-type="species" reg="europaea">europaea</tp:taxon-name-part></tp:taxon-name></italic> grow on 2% <abbrev xmlns:xlink="http://www.w3.org/1999/xlink" xlink:title="malt extract agar" id="ABBRID0EJKBI" xlink:type="simple">MEA</abbrev> between 5 °C and 35 °C, whereas <italic><tp:taxon-name><tp:taxon-name-part taxon-name-part-type="genus" reg="Sporothrix">S.</tp:taxon-name-part> <tp:taxon-name-part taxon-name-part-type="species" reg="fusiformis">fusiformis</tp:taxon-name-part></tp:taxon-name></italic> and <italic><tp:taxon-name><tp:taxon-name-part taxon-name-part-type="genus" reg="Sporothrix">S.</tp:taxon-name-part> <tp:taxon-name-part taxon-name-part-type="species" reg="lunata">lunata</tp:taxon-name-part></tp:taxon-name></italic> did not growth below 10 °C and above 30 °C (<xref ref-type="bibr" rid="B2">Aghayeva et al. 2004</xref>).</p><p><italic><tp:taxon-name><tp:taxon-name-part taxon-name-part-type="genus" reg="Sporothrix">Sporothrix</tp:taxon-name-part> <tp:taxon-name-part taxon-name-part-type="species" reg="europaea">europaea</tp:taxon-name-part></tp:taxon-name></italic> was represented by five isolates collected from Poland. It corresponds to <italic><tp:taxon-name><tp:taxon-name-part taxon-name-part-type="genus" reg="Sporothrix">Sporothrix</tp:taxon-name-part></tp:taxon-name></italic> sp. 4 in the study of <xref ref-type="bibr" rid="B37">Jankowiak et al. (2019b)</xref>. <italic><tp:taxon-name><tp:taxon-name-part taxon-name-part-type="genus" reg="Sporothrix">Sporothrix</tp:taxon-name-part> <tp:taxon-name-part taxon-name-part-type="species" reg="europaea">europaea</tp:taxon-name-part></tp:taxon-name></italic> was isolated from hardwoods in association with different bark beetles.</p></tp:treatment-sec><tp:treatment-sec><!--Section generated to contain objects referenced in tp:taxon-treatment.--><fig id="F3" position="float" orientation="portrait"><object-id xmlns:xlink="http://www.w3.org/1999/xlink" content-type="doi" xlink:type="simple">10.3897/mycokeys.123.155588.figure4</object-id><object-id xmlns:xlink="http://www.w3.org/1999/xlink" content-type="arpha" xlink:type="simple">53D65CB4-42B1-5CD5-A76C-17B68B19F0E8</object-id><label>Figure 4.</label><caption><p>Phylogram from Maximum Likelihood (<abbrev xmlns:xlink="http://www.w3.org/1999/xlink" xlink:title="Maximum Likelihood" id="ABBRID0E3VBG" xlink:type="simple">ML</abbrev>) analysis of the combined datasets of <italic>TUB</italic>2+<italic><abbrev xmlns:xlink="http://www.w3.org/1999/xlink" xlink:title="partial calmodulin" id="ABBRID0EDWBG" xlink:type="simple">CAL</abbrev></italic> for the <italic><tp:taxon-name><tp:taxon-name-part taxon-name-part-type="genus" reg="Sporothrix">Sporothrix</tp:taxon-name-part> <tp:taxon-name-part taxon-name-part-type="species" reg="stenoceras">stenoceras</tp:taxon-name-part></tp:taxon-name></italic> and <italic><tp:taxon-name><tp:taxon-name-part taxon-name-part-type="genus" reg="Sporothrix">S.</tp:taxon-name-part> <tp:taxon-name-part taxon-name-part-type="species" reg="gossypina">gossypina</tp:taxon-name-part></tp:taxon-name></italic> complexes. Norwegian and Polish isolates used in this study are in bold. Bootstrap values (if ≥ 75%) for <abbrev xmlns:xlink="http://www.w3.org/1999/xlink" xlink:title="Maximum Likelihood" id="ABBRID0E4WBG" xlink:type="simple">ML</abbrev> and Maximum Parsimony (<abbrev xmlns:xlink="http://www.w3.org/1999/xlink" xlink:title="Maximum Parsimony" id="ABBRID0EBXBG" xlink:type="simple">MP</abbrev>) analysis are presented at the nodes as follows: <abbrev xmlns:xlink="http://www.w3.org/1999/xlink" xlink:title="Maximum Likelihood" id="ABBRID0EFXBG" xlink:type="simple">ML</abbrev>/<abbrev xmlns:xlink="http://www.w3.org/1999/xlink" xlink:title="Maximum Parsimony" id="ABBRID0EJXBG" xlink:type="simple">MP</abbrev>. Bold branches indicate posterior probabilities values ≥ 0.95 obtained from Bayesian Inference (<abbrev xmlns:xlink="http://www.w3.org/1999/xlink" xlink:title="Bayesian Inference" id="ABBRID0ENXBG" xlink:type="simple">BI</abbrev>) analysis. * Bootstrap values &lt; 75%. The tree is drawn to scale (see bar) with branch lengths measured in the number of substitutions per site. <italic><tp:taxon-name><tp:taxon-name-part taxon-name-part-type="genus" reg="Sporothrix">Sporothrix</tp:taxon-name-part> <tp:taxon-name-part taxon-name-part-type="species" reg="brunneoviolacea">brunneoviolacea</tp:taxon-name-part></tp:taxon-name></italic> represents the outgroup.</p></caption><graphic xmlns:xlink="http://www.w3.org/1999/xlink" xlink:href="mycokeys-123-121-g004.jpg" position="float" orientation="portrait" xlink:type="simple" id="oo_1436725.jpg"><uri content-type="original_file" xlink:type="simple">https://binary.pensoft.net/fig/1436725</uri></graphic></fig></tp:treatment-sec><ref-list><ref id="B2"><mixed-citation xmlns:xlink="http://www.w3.org/1999/xlink" xlink:type="simple"><person-group><name name-style="western"><surname>Aghayeva</surname><given-names>DN</given-names></name><name name-style="western"><surname>Wingfield</surname><given-names>MJ</given-names></name><name name-style="western"><surname>De Beer</surname><given-names>ZW</given-names></name><name name-style="western"><surname>Kirisits</surname><given-names>T</given-names></name></person-group> (<year>2004</year>) <article-title>Two new <italic><tp:taxon-name><tp:taxon-name-part taxon-name-part-type="genus">Ophiostoma</tp:taxon-name-part></tp:taxon-name></italic> species with <italic><tp:taxon-name><tp:taxon-name-part taxon-name-part-type="genus">Sporothrix</tp:taxon-name-part></tp:taxon-name></italic> anamorphs from Austria and Azerbaijan.</article-title><source>Mycologia</source><volume>96</volume>: <fpage>866</fpage>–<lpage>878</lpage>. <ext-link xlink:href="10.1080/15572536.2005.11832933" ext-link-type="doi" xlink:type="simple">https://doi.org/10.1080/15572536.2005.11832933</ext-link></mixed-citation></ref><ref id="B37"><mixed-citation xmlns:xlink="http://www.w3.org/1999/xlink" xlink:type="simple"><person-group><name name-style="western"><surname>Jankowiak</surname><given-names>R</given-names></name><name name-style="western"><surname>Strzałka</surname><given-names>B</given-names></name><name name-style="western"><surname>Bilański</surname><given-names>P</given-names></name><name name-style="western"><surname>Kacprzyk</surname><given-names>M</given-names></name><name name-style="western"><surname>Wieczorek</surname><given-names>P</given-names></name><name name-style="western"><surname>Linnakoski</surname><given-names>R</given-names></name></person-group> (<year>2019b</year>) <article-title>Ophiostomatoid fungi associated with hardwood-infesting bark and ambrosia beetles in Poland: Taxonomic diversity and vector specificity.</article-title><source>Fungal Ecology</source><volume>39</volume>: <fpage>152</fpage>–<lpage>167</lpage>. <ext-link xlink:href="10.1016/j.funeco.2019.02.001" ext-link-type="doi" xlink:type="simple">https://doi.org/10.1016/j.funeco.2019.02.001</ext-link></mixed-citation></ref></ref-list></tp:taxon-treatment>
